# Supplementary material for: Characterization of a Novel African Swine Fever Virus p72 Genotype II from Nigeria
Source: Viruses. 2023 Apr 2;15(4):915. doi: 10.3390/v15040915 (PMC10146018; doi:10.3390/v15040915)
Supplement: Supplementary file 1 [file viruses-15-00915-s001.zip]

Archive with 1 entries (1 files):
- viruses-2277667-supplementary.pdf
